# Supplementary material for: Ras-Mediated Deregulation of the Circadian Clock in Cancer
Source: PLoS Genet. 2014 May 29;10(5):e1004338. doi: 10.1371/journal.pgen.1004338 (PMC4038477; doi:10.1371/journal.pgen.1004338)
Supplement: Table S1 — List of interactions represented in the networks of Figure 4 and corresponding references. (XLS) [file pgen.1004338.s008.xls]

## Sheet: cancer<->clock
Table S1 - List of interactions represented in the networks of Figure 2 and corresponding references.
Gene Entrez ID	Symbol (interacting partner 1)	Gene Entrez ID	Symbol (interacting partner 2)	PubMed ID
196	AHR	3725	c-Jun	21592412;12799773;15897893;16581557;12051995;8849333;8917696;19371443;20359356;21162728
196	AHR	7422	VEGF	20659319;22052005;12665660;17413038;18359762;19351592
196	AHR	207	RAC	22254019;22550588;20832391;22266097;17018692
196	AHR	5595	MAPK3	19130938;16756989;21559255;21205633
196	AHR	581	BAX	20562217;22254019;19650907
196	AHR	2305	FORKHEAD box M1	11733135;2065931
196	AHR	2353	c-Fos	10478842;1832919
196	AHR	5604	MEK	15313166;2147922
196	AHR	54658	UGT1A1	22207850;2037032
196	AHR	1499	Beta-catenin	19651607
196	AHR	2260	FGFR1	18315732
196	AHR	3265	HRAS	10860937
196	AHR	4089	SMAD4	17606626
196	AHR	5594	MAPK1	15897893
196	AHR	5605	MAP2K2	17576778
196	AHR	7301	RON	20140206
196	AHR	7515	XRCC1	21080955
5562	AMPK	6198	p70S6K	16505118;2041866
5562	AMPK	2932	GSK3B	20633632
5562	AMPK	5595	MAPK3	20653983
324	APC	2932	GSK3B	18989387;20603725;22103262;10699468;10811618;10944533;11251183;16428447;17646398;22125510;17697341;22131966;17437043;16786110;22319467;16954147;10698523;12642683;20126544;19116273;19148484;20459685;20591184;15107603;15176713;15190077;15327768;15981102;21344483;9500446;9556553;20110688;21487015;12610628;15556865
324	APC	1454	CSNK1E	20126544;1148757
324	APC	8945	betaTRC	10871283;1839197
324	APC	1387	CBP	20395298
324	APC	23411	SIRT1	21297660
1386	ATF-2 (CREB 2)	1387	CBP	12971829;10327051;11352931;21677781;22022260;22537182
1386	ATF-2 (CREB 2)	2932	GSK3B	18981097
8312	Axin	2932	GSK3B	22065134;16510873;17646398;16616828;18478089;22319467;22347166;19265551;22558232;10023673;10318824;10329628;10490650;10698523;20126544;20459685;20694829;12796505;20856934;14664817;21283602;21304988;21760986;21767405;21799911;21980461;16303557;17726008;18195042;10913153;19298762;19331826;16478782;18989387;19703312;21754925;21909390;10196136;10488109;10811618;10944533;12000790;12421363;12439747;147…
8312	Axin	1454	CSNK1E	11884395;18923680;11036939;11487578;16513652
8312	Axin	1387	CBP	19703312
8312	Axin	8945	betaTRC	19240121
572	BAD	2932	GSK3B	12088287;2023345
572	BAD	1385	CREB	16741954
572	BAD	3439	IFNalpha	16060964
581	BAX	23411	SIRT1	19714620;16366736;17140455;20438634;20462402;21629704;21818379;22069650;15821341;15850715;16288037;17624472;18552516
581	BAX	5468	PPARgamma	12517954;12921638;12927354;15070854;15642706;17089125;17657836;18261306;19437563;16080818;17185799
581	BAX	2932	GSK3B	19533292;20146080;15525785;20333643;20093356;20154265
581	BAX	3439	IFNalpha	16060964;10347112;12881711;15356120;15941683;9809621
581	BAX	1387	CBP	11093826;12142048;17603632;21847364
581	BAX	5465	PPARalpha	12663131;12805935;21964436
581	BAX	6097	RORgamma	15037603
581	BAX	11091	WDR5	21311098
1499	Beta-catenin	2932	GSK3B	21049092;21909390;22103262;10398435;10416591;11351304;16428447;16510873;16616828;16816383;16914735;16959574;16971387;17043650;17053159;17186705;19319191;17208333;17239862;17289399;17314169;10023673;10197595;10228155;10318824;10329628;10341227;10511426;10671552;10698523;10884377;11226152;11713593;11834740;12154096;12472906;12761548;14647429;14664817;15050857;15308623;15327768;15350841;15981102;155…
1499	Beta-catenin	5468	PPARgamma	19640296;12370429;12954078;14764597;15308623;15665104;17351296;17581254;17888405;18391483;18444964;19075513;19577541;19657144;20519122;20716632
1499	Beta-catenin	8945	betaTRC	12799639;11921277;10228155;11850814;17533218;18391979;19106159;19240121;19795382
1499	Beta-catenin	1387	CBP	15572674;15782138;18177486;15292219
1499	Beta-catenin	1385	CREB	14764597;17043650;18046304
1499	Beta-catenin	23411	SIRT1	20634564;21307403;20471503
1499	Beta-catenin	8864	Per2	19010825;200424
1499	Beta-catenin	1454	CSNK1E	20126544
1499	Beta-catenin	5465	PPARalpha	15730864
1499	Beta-catenin	6095	RORalpha	22073312
1499	Beta-catenin	11091	WDR5	18201971
8945	betaTRC	2932	GSK3B	21317450;18460583;20305697;10228155;17387146
8945	betaTRC	55294	CDC4	20979666;1584044
8945	betaTRC	3265	HRAS	19240121
8945	betaTRC	6195	RSK	19150432
8945	betaTRC	6198	p70S6K	17053147
406	BMAL1	207	RAC	20049328;21922001;19273720
406	BMAL1	2353	c-Fos	18648504;2196651
406	BMAL1	2932	GSK3B	16528748;21922
406	BMAL1	3725	c-Jun	18648504
406	BMAL1	5578	PKC	20093473
406	BMAL1	7422	VEGF	22382019
1387	CBP	2260	FGFR1	17049074;22506015;11174118;15929978;19261810
1380	CD21	1387	CBP	11463834;11782467;19883516
1380	CD21	3439	IFNalpha	8707347;8954179
960	CD24	2033	p300	11714729;15452148;19506034;21655185;22455468;19047049
960	CD24	23411	SIRT1	21655185;22363487;19047049
960	CD24	196	AHR	15135321;1916429
960	CD24	1385	CREB	22271686;1633668
960	CD24	1387	CBP	11714729;1545214
960	CD24	4841	NONO	21459849;2156608
960	CD24	406	BMAL1	20500816
960	CD24	1457	CK2	9788739
960	CD24	3439	IFNalpha	11013360
2353	c-Fos	8864	Per2	21382453;19222559;21775295;22038537;16480518;21655193;22496826;10208599;11425915
2353	c-Fos	1387	CBP	18769717;21179216;21047949;9388250;22140566;16500891;20427424;9625762
2353	c-Fos	5465	PPARalpha	18754816;17360982;17532542;20809203;21464922;21873987
2353	c-Fos	5468	PPARgamma	10678274;11287611;15779851;18059282;19891980
2353	c-Fos	1457	CK2	1915270;7735324
2353	c-Fos	3439	IFNalpha	1431315;3060797
2353	c-Fos	4841	NONO	21915321;7947635
2353	c-Fos	10399	RACK1	12130678;1457423
2353	c-Fos	1407	CRY1	20824053
2353	c-Fos	2932	GSK3B	11965545
2353	c-Fos	6095	RORalpha	21167036
2353	c-Fos	23411	SIRT1	21474819
2353	c-Fos	79365	DEC2	14625086
3725	c-Jun	1385	CREB	2146495;7626134;7854055;7891150;8164647;8345107;8467239;9478934;9502431;9645965;21647439;21829721;21852968;22299029;15285791;22413812;7500041;16784547;18651976;10064599;18978948;10381542;10403485;20089200;10407997;10598580;21629839;11342636;21886557;11461911;12200429;12209468;12437352;22567130;12606072;12914529;22654856;1429597;10395295;15113878;11108142;15194470;11295234;15498796;11382404;160071…
3725	c-Jun	1387	CBP	15560845;17407600;20406462;22413812;8616895;9625762;10598580;11278336;11980644;12052862;12437352;14720327;18443043;19074548;8663603;8794287;9822653;12740039;18769717;19961595;21429246;21931657;22022260;22537182;21047949;12010562;18625040;21217858;21218101
3725	c-Jun	5465	PPARalpha	12010565;18060014;18556755;10473669;12544642;15120605;16343055;17360982;11737865;15219238;18288280;18334025;21283694;21464922;21695021;21777429;22140576;19383873;19533851;22339770;22038625;7585603;18645614
3725	c-Jun	2932	GSK3B	16713974;22347166;22375140;19649288;19806201;12917327;21092141;21647439;10974038;11018058;20831597;8384354;18981097;12210556;15507471;19734233
3725	c-Jun	5468	PPARgamma	11278336;12210556;14555539;15886275;14693716;15779851;16172869;19383873;19698295;12028436;12110006;14702344;21464922
3725	c-Jun	23411	SIRT1	19116652;22069489;19806201;22470339;22493735;18676681;18823944;20042607
3725	c-Jun	10399	RACK1	20046837;17482134;19108710;21978545;21860413
3725	c-Jun	1457	CK2	10023679;11075956;1516134
3725	c-Jun	4783	E4BP4	22016770;2221635
3725	c-Jun	5187	Per1	18648504;2126426
3725	c-Jun	1454	CSNK1E	20507565
3725	c-Jun	3131	HLF	22347425
3725	c-Jun	8553	DEC1	21647439
3725	c-Jun	8864	Per2	21264262
3725	c-Jun	9575	CLOCK	20539819
9575	CLOCK	2932	GSK3B	16528748;17969870;21922001;19946213
9575	CLOCK	207	RAC	20049328;21922
9575	CLOCK	2353	c-Fos	21966515;2211906
9575	CLOCK	5578	PKC	17347670
1385	CREB	2353	c-Fos	22521884;22577344;2320002;7664977;7769693;9129147;12769834;15918904;18053176;18392938;19025592;19523204;19787076;19851510;19917132;20098704;21244716;21808606;21852968;21886552;10764409;11097866;11435217;11752056;12832008;1331087;15542701;15836624;16151051;17433807;17909266;18180320;18535250;1974651;21047949;22090478;7494244;8595201;9098922;9295372;9850145;9915843;16159392;16500891;17974009;183667…
1385	CREB	207	RAC	16965548;17638387;18276108;18308163;18656513;18668152;18785877;19095999;19286276;19481149;19664625;20168088;21133890;21156158;22155296;22219213;17397860;21385900;21466842;21619923;21820453;22004899;15579204;16792806;20003317;20532231;20640495;21699711;21977288;22606023;11156964;11553668;11751586;12021190;12064484;12071510;15319368;15345477;15482376;15607940;15834234;15857681;15862715;15879002;165…
1385	CREB	5595	MAPK3	17893915;18199429;18329727;18377729;18406625;18598691;18718181;18845540;19211919;19275910;19396876;19424057;19481149;19576250;19819306;21145362;21187649;21367774;21812869;21820472;21871873;22219213;22269225;22332773;15970516;16150701;16151051;16356629;16705140;17322281;18180320;20660990;20888397;21302281;21862615;22004899;22280157;20886096;18310090;19543489;22096605;22116789;22253823;11211119;118…
1385	CREB	1386	ATF-2 (CREB 2)	15285790;16141193;19442316;21203491;21901137;10518804;10585419;11082295;16149046;16896160;17337306;1828107;1838349;19047143;21584557;2320002;8407959;9445037;12105181;11377386;12401520;12609486;12677442;12960040;14741741;16452470;16891311;18305237;9422727;22628303;8538792;8648100;9990041;16984628;17591856;19742322;21429205;22404972;10066798;15663480;18719024;19477016
1385	CREB	5594	MAPK1	20976142;22254000;11404397;20956553;21931225;12769834;20019882;21253577;11123332;12584565;17382888;17178914;19305742;21858143;12163549;18205034;18377729;21420997;21753012;9658190;16854387
1385	CREB	2932	GSK3B	12091467;16439687;17925029;16713974;22347166;17043650;18056366;17277356;21647439;11483158;16169938;20541704;17417726;21576335;17714451;7798217;11796524;18801732;15155564;21176221
1385	CREB	6195	RSK	18958164;12540838;21904880;21576761;22041125;11893739;15389611;18602807;21302281;21887361
1385	CREB	581	BAX	22219213;21235809;21569387;22096592;19543489;15585683;16483570;19962417;21060833
1385	CREB	6198	p70S6K	19284655;15389876;22238580;22099178
1385	CREB	2002	ELK1	12660819;21109534;22529971
1385	CREB	5578	PKC	20032081;15262987;16205321
1385	CREB	2260	FGFR1	12614330;1511795
1385	CREB	2305	FORKHEAD box M1	22016797;1772015
1385	CREB	3265	HRAS	11375992
1385	CREB	5605	MAP2K2	17576778
1385	CREB	6464	SHC	12367511
1385	CREB	7301	RON	21853033
1385	CREB	7471	WNT	10915780
1407	CRY1	5594	MAPK1	21179498
8553	DEC1	2353	c-Fos	18350142;2082405
8553	DEC1	207	RAC	21506129
8553	DEC1	2305	FORKHEAD box M1	22092576
1806	DPD (DPYD)	7124	TNFalpha	11463808;12775023;16314628;16189518;19219603
1806	DPD (DPYD)	3439	IFNalpha	17699726;183278
1806	DPD (DPYD)	5187	Per1	17699798
2068	ERCC2	142	PARP1	18483312;18701435;19109787;9607915
2068	ERCC2	5465	PPARalpha	20725631
2305	FORKHEAD box M1	5465	PPARalpha	12938026;2065931
2885	GRB2	1385	CREB	10954125;221028
2885	GRB2	2932	GSK3B	21902831
2932	GSK3B	2932	GSK3B	12379157;17727719;18217891;18768676;20373670;20819218;21494644;21754925;21789279;21909390;22069547;10037507;10196136;10348658;10486203;10499443;10699468;10737616;10811618;10826666;10873564;10944533;10998059;11004522;11080191;11278002;11389054;11403684;11427888;11527574;11689167;11788236;11803455;11809746;11810173;11877389;11986994;11992561;12048243;12054501;12071511;12077367;12083774;12086851;120…
2932	GSK3B	2931	GSK3A	21980324;22254144;10448973;11272135;11500939;11810173;12111750;18204489;18680453;12597911;12829841;19505532;15474909;15565492;20080974;16757548;17100578;17229088;17148450;17925795;18932008;16912034;16914869;22319467;12048112;12761548;15044694;15659239;15691529;15791206;15961082;16388597;16462886;16806170;16823721;17242176;17543867;17855351;17908561;18195042;18550525;18694957;18701488;19106302;192…
2932	GSK3B	5595	MAPK3	22131966;22204556;19139264;22536405;19859549;19948036;20015350;20146080;20920357;21447195;15860758;15979910;17055752;17929249;17996850;19244549;19432589;22393041;22384551;12393899;15870708;21573217;15715661;16767496;19604315;19286961
2932	GSK3B	6198	p70S6K	22110663;19073772;22509246;19306017;19359918;20054613;16041621;16087221;16516918;10330191;15715661;21902831;16675393;17063460
2932	GSK3B	55294	CDC4	22110478;18426604;19806201;21092141;21608150;20484041;16210249
2932	GSK3B	5578	PKC	19218353;14622095;16984735
2932	GSK3B	1387	CBP	19703312;2220455
2932	GSK3B	3265	HRAS	19703312;1594062
2932	GSK3B	6195	RSK	19371592;7836418
2932	GSK3B	1408	CRY2	16528748
2932	GSK3B	1453	CSNK1D	18846204
2932	GSK3B	1454	CSNK1E	16528748
2932	GSK3B	23411	SIRT1	21698133
2950	GSTP1	196	AHR	21210253;12787298;21256954;22406437
2950	GSTP1	5465	PPARalpha	18723825;7585603
2950	GSTP1	1385	CREB	12210727
2950	GSTP1	5468	PPARgamma	17588204
3082	HGF	2932	GSK3B	20980460;21902831;18262389;15683732;15781227;18502824
3082	HGF	1385	CREB	21895802;17625116;12064484
3082	HGF	5468	PPARgamma	15387324;16291834;17667812
3082	HGF	1387	CBP	22204491;2253622
3082	HGF	5465	PPARalpha	17511960
3082	HGF	10399	RACK1	21685945
3265	HRAS	1387	CBP	19703312
3845	KRAS	3439	IFNalpha	18822084;1993683
3845	KRAS	1387	CBP	21673954
5594	MAPK1	2932	GSK3B	15147515;16198352;19244213;9774677;19859549;11549290;15979910
5594	MAPK1	1408	CRY2	21179498
5594	MAPK1	1453	CSNK1D	21179498
5594	MAPK1	1454	CSNK1E	17108108
5594	MAPK1	1457	CK2	12082080
5594	MAPK1	5562	AMPK	22277058
5594	MAPK1	23411	SIRT1	22337808
5595	MAPK3	3439	IFNalpha	12700650;15749730;17942603
5595	MAPK3	23411	SIRT1	21549004;2173879
5595	MAPK3	1387	CBP	12971829
5595	MAPK3	1454	CSNK1E	21179498
4193	MDM2	1387	CBP	21623005;22389628;15154850;21966451;22176582;15013777;20962272;8932363;22606048;14769800;20961098;21220944;22666487
4193	MDM2	2932	GSK3B	20181016;16055726;21969835;18216173;14523002;17876055
4193	MDM2	23411	SIRT1	22331558;18455128;21655185
4193	MDM2	1385	CREB	21295542;219125
4193	MDM2	5465	PPARalpha	19107217;1910365
4193	MDM2	4841	NONO	19272132
4193	MDM2	4862	NPAS2	18291023
4193	MDM2	5468	PPARgamma	18204431
4193	MDM2	8945	betaTRC	20708156
5604	MEK	1385	CREB	12832008;15078890;15466214;15608143;17889508;11123332
5604	MEK	2932	GSK3B	17063460;15367685;21969835;22393041
5604	MEK	5468	PPARgamma	17063460;16815847;17101779
5604	MEK	5465	PPARalpha	12504102;1960945
5604	MEK	3439	IFNalpha	12700650
4214	MEKK1	5465	PPARalpha	15219238
4233	MET	7124	TNFalpha	19002656;9367839;15576826;19941340;2078501;19477967
4233	MET	23411	SIRT1	20976148;2175389
4233	MET	1387	CBP	22536224
4233	MET	2932	GSK3B	18262389
4233	MET	3439	IFNalpha	11910354
4233	MET	5468	PPARgamma	10558888
4233	MET	6095	RORalpha	22403610
4524	MTHFR	5465	PPARalpha	16439690
4524	MTHFR	5468	PPARgamma	15373962
4524	MTHFR	23411	SIRT1	21169404
4841	NONO	2305	FORKHEAD box M1	15701524;1517179
4862	NPAS2	2932	GSK3B	16528748
1029	p16	23411	SIRT1	22038097;19460151;20157508;18320031;18455128;21390332;21867551;22319497;16054100
1029	p16	3439	IFNalpha	9009086;9053838;9484941
1029	p16	1387	CBP	21967847;2189627
1029	p16	2932	GSK3B	17704807;2190283
2033	p300	3725	c-Jun	21533051;21672245;21992556;22414300;22470339;9625762;10327051;10754326;10906119;11278891;11296295;11398195;11980644;12200429;14550555;15108353;15238218;15514030;15701643;16229810;16786139;17452336;17623675;18250452;18793328;20590529;21268080;21565167;21937452;7646484;8754832;15334056;16397300;17708682;18377656;19287485;20429888;20831814;21217858
2033	p300	4193	MDM2	17498302;18612383;19525231;20157532;20463968;21489305;22176582;11070080;11250899;11258706;11340074;11591713;12068014;12471108;14555661;15013777;15295102;16291740;16704422;17166846;17226766;17910948;18638452;19218448;19363523;19819244;9809062;15154850
2033	p300	207	RAC	21702012;15642170;17156483;18397880;20433747;21901101;11116148;12649266;15224190;15917664;16024795;16926151;17158602;17299794;17692505;18177634;18182168;18501560;19717552;19887647;20333651;22084251
2033	p300	2353	c-Fos	7646484;20957203;21655091;21857970;21992556;9625762;10713736;11287611;16229810;17108118;17129742;21268080
2033	p300	4089	SMAD4	12097147;20429888;11058129;16864582;18595660;18783722;22033265;9679056;9679060
2033	p300	1029	p16	19128510;21846774;21967847;17906698;19269967;21896275;21915115
2033	p300	7422	VEGF	20368990;20406493;21672245;19336759;19903865;20603618
2033	p300	1380	CD21	19187529;19883516;11340085;11782467
2033	p300	581	BAX	19828042;11173543;18034190
2033	p300	5594	MAPK1	17623675;19223551;21498542
2033	p300	5595	MAPK3	21498542;17623675;22143803
2033	p300	324	APC	16880778;1686191
2033	p300	1499	Beta-catenin	20660310;1105015
2033	p300	5604	MEK	21498542;1258887
2033	p300	1386	ATF-2 (CREB 2)	10327051
2033	p300	2067	ERCC1	22228707
2033	p300	2260	FGFR1	11174118
2033	p300	2932	GSK3B	22496748
2033	p300	3265	HRAS	21441955
2033	p300	3845	KRAS	18263614
2033	p300	4214	MEKK1	18182117
2033	p300	5578	PKC	19717552
2033	p300	6654	SOS	22438872
2033	p300	7048	TGFBR2	15647279
5058	PAK	2932	GSK3B	17055752
142	PARP1	7515	XRCC1	15867196;16280050;16397295;16855289;17267408;18250087;18603595;18797464;19284666;19305001;20008512;20385586;20442803;20532243;20645042;20798883;21183466;21227924;21637570;21880593;21922195;22166496;22210882;22384055;22529741;22606281;10419820;13679148;15044383;15205355;16492928;17283177;17507382;18054777;18347181;18357393;18483312;18701435;18779313;19089598;19364127;19604089;19840223;20211558;202…
142	PARP1	581	BAX	22405256;15996812;16624391;17237268;18765544;19574249;20703095;20878071;21438113;21566207;15875769;21467635;19961617;22442667;12943702;17116751;18182989;18782442;19014449;19061505;19680558;20953401;21069748;21347304;21423395;21796156;22174691;22303462;22479585;11494041;12516964;22164206
142	PARP1	207	RAC	21687633;16115861;18239155;19426673;20459571;21289517;21821012;12163562;16978046;19693287;20149240;20204057;21407223;14999056;16177811;21813561;21569548;11062251;18725974;18795165;20419107;20920357;21472003;22545132
142	PARP1	3725	c-Jun	17116751;17961220;18795165;22405256;16026317;17225077;17187679;17316425;20731882;10557296;11035063;21859497;12574383;14670820;15554929;16209885;19027749;21108789;21496227
142	PARP1	5595	MAPK3	16627622;19728757;22391342;19961617;15822818;20493910;20149240;20824066;20920357;20974010;12637498;19534809;19568233;22545132
142	PARP1	7422	VEGF	21407223;22051244;20522599;21176168;15837884;20566666;21859497;16412381;17007818;18239155;21605336
142	PARP1	5594	MAPK1	20017885;20645042;20725763;21115804;17950909;20493910;19654923;20566666;17244536;19891779
142	PARP1	2353	c-Fos	3117047;19654923;12574383;19027749;20645042;22405256
142	PARP1	4193	MDM2	21504625;22247744;10331651;21145380;21419099;22465010
142	PARP1	3845	KRAS	18776302;3143113;18490377;19672268;20457603
142	PARP1	1499	Beta-catenin	10713733;15940627;19409199;19591802
142	PARP1	2932	GSK3B	18725974;17026964;19620254;18176896
142	PARP1	324	APC	17267408;21570414;21343230
142	PARP1	2067	ERCC1	18483312;21459711;21080036
142	PARP1	8312	Axin	21317451;21799911;21520248
142	PARP1	1029	p16	10995450;2084213
142	PARP1	7301	RON	21799911;1144898
142	PARP1	2002	ELK1	19654923
142	PARP1	5604	MEK	20624904
142	PARP1	7517	XRCC3	18701435
5163	PDK1	5465	PPARalpha	21976811;1172305
5187	Per1	2353	c-Fos	16324120;17045749;18400210;19222559;20589906;20685370;22038537;16565745;18648504;21264262;22496809;11425915;11970866;14715939;15977398;18930788;20180841;20731710;21382453;22223655
5187	Per1	2932	GSK3B	16528748;2059578
5187	Per1	4214	MEKK1	17020748
5187	Per1	5594	MAPK1	21179498
5187	Per1	6198	p70S6K	22662251
8864	Per2	2932	GSK3B	22428012;1597282
8864	Per2	5578	PKC	22662235;1755342
8864	Per2	324	APC	19106159
8864	Per2	5594	MAPK1	21179498
8863	Per3	2932	GSK3B	16528748
5290	PL3K	2932	GSK3B	19319191
5320	PLA2	7124	TNFalpha	10946311;11754005;10638666;15494434;9126708;8991975;9829366;10090397;10527453;15157676;15878884;9622592
5320	PLA2	5468	PPARgamma	20437058;1790879
5320	PLA2	1385	CREB	18069891
5320	PLA2	2932	GSK3B	15527765
5320	PLA2	5465	PPARalpha	17908795
5335	PLC	1385	CREB	19481149
5465	PPARalpha	5595	MAPK3	17371993;18445591;19799960;21617181;18783396;18464916;18645614;18826602;19609453;21483702;16766531;19580348;20937376;18288291
5465	PPARalpha	4089	SMAD4	12456495;20819233;20649970;21844895
5465	PPARalpha	5578	PKC	16397146;19150877;12379472;15131257
5465	PPARalpha	2932	GSK3B	17925029;15716483;17597616
5465	PPARalpha	5594	MAPK1	19580348;19009039;19371409
5465	PPARalpha	54658	UGT1A1	16855052;1796793
5465	PPARalpha	324	APC	20037741
5465	PPARalpha	1029	p16	16597398
5465	PPARalpha	3265	HRAS	16417629
5465	PPARalpha	5290	PL3K	21464441
5465	PPARalpha	6198	p70S6K	16611854
5468	PPARgamma	5595	MAPK3	17463321;18790715;19377069;20226837;20710016;14656714;16815847;17627264;17654247;18471812;18783396;12881478;14587029;15367687;15522842;18535203;19155534;19494510;19917060;19945454;20537761;20672248
5468	PPARgamma	1029	p16	17897328;18426861;18599530;18678618;19324937;19862325;20424228;20550665;21947855;22364391;22558147;18544633;17994460
5468	PPARgamma	2932	GSK3B	22254144;15711576;16787414;20150512;20540935;17063460;20414969;18471812;18579278
5468	PPARgamma	5594	MAPK1	20525283;12966153;17597617;19945454;20553736;16815847
5468	PPARgamma	5578	PKC	16341123;12379472;20032081;19150877
5468	PPARgamma	4163	MCC1	16012905;18790758;9830009
5468	PPARgamma	6198	p70S6K	16505118;16611854;17063460
5468	PPARgamma	3265	HRAS	21151932;1195665
5468	PPARgamma	3845	KRAS	12036946;2265526
5468	PPARgamma	4089	SMAD4	12524424;1695995
5468	PPARgamma	324	APC	12036946
5468	PPARgamma	1386	ATF-2 (CREB 2)	11243868
5468	PPARgamma	5605	MAP2K2	16815847
207	RAC	2932	GSK3B	15870708;20090934;20517637;20565850;20663232;21573217;21595894;22662154;10493495;11080191;11313458;11389054;11500939;11689167;11809746;11965545;12063252;17297299;22239823;16622460;17237295;16792806;22065948;16899113;22073301;16434614;17257745;22105351;17273789;16942622;22110426;17195063;16489037;17339365;17338830;22110663;22116789;16522636;17369849;16530186;17401440;16543145;22131966;22145029;179…
207	RAC	5468	PPARgamma	11717164;12411472;15950942;16144913;16204373;16443643;16505118;16759638;16787414;18355828;12782654;15504954;15916724;16172869;17063460;17186945;17312274;19229877;19409914;20638365;12036946;15345487;15470065;16155101;17372590;17965419;18471812;19191008;20050918;20212046
207	RAC	6097	RORgamma	17766837;20826559;21406469;22396860;10430629;18225956;21670491;20126616;21611203;11597319;15533996;17371599;18831768;20576130;20808909;21059846;21269501;21825017;22156391;22452803;22613809;22615715;15193254;17561399
207	RAC	5465	PPARalpha	17940599;18729301;20716933;21253589;21572647;22654896;12054675;15843896;19683050;21860594;18205920;18334025;19595695;20043140;20693380;21360043;21617181;21076579;21311214;21437130;17597616;19151258;21968763
207	RAC	23411	SIRT1	19725468;22552445;19173742;20814433;17201918;21390332;22069650;16061689;22242130;21243487;21775285;21965330
207	RAC	1387	CBP	17074098;21209948;12438313;17166829;19589780;11259436;15642170
207	RAC	10399	RACK1	11964397;19767770;20871634;21212275;22649417;15611085
207	RAC	5562	AMPK	21757589;20724582;21149896;14557259;16014625
207	RAC	3439	IFNalpha	11396940;15749730;16009713;19436942
207	RAC	1454	CSNK1E	16274701;1826249
207	RAC	6095	RORalpha	22073312;2240361
207	RAC	4783	E4BP4	20851878
207	RAC	7008	TEF	21740575
207	RAC	8864	Per2	18981300
207	RAC	8945	betaTRC	19797085
10399	RACK1	5578	PKC	12435334;19639961;10385232;10819756;20093473
10399	RACK1	3845	KRAS	17149700;2200792
10399	RACK1	6464	SHC	22649417;1561108
10399	RACK1	581	BAX	19767770
10399	RACK1	1029	p16	20046837
10399	RACK1	2932	GSK3B	22187666
10399	RACK1	3265	HRAS	22471946
10399	RACK1	5595	MAPK3	20046837
10399	RACK1	6416	JNKK	20046837
10399	RACK1	7301	RON	22523568
10399	RACK1	7515	XRCC1	20871634
10399	RACK1	55294	CDC4	21860413
673	RAF	1385	CREB	10950954
673	RAF	8945	betaTRC	17001349
5898	RAL	6097	RORgamma	22240970
9572	REV-ERBalpha	2932	GSK3B	18846204;1648449
9572	REV-ERBalpha	2260	FGFR1	17157792
7301	RON	8864	Per2	22043319;21712997;19402751;22216357
7301	RON	11091	WDR5	20360857;2145548
7301	RON	1387	CBP	22563434
7301	RON	5468	PPARgamma	21151932
7301	RON	23411	SIRT1	20975832
6097	RORgamma	6198	p70S6K	15533996;17371599;19384426;20074526;20157541;22057117;22645648;11967149;15659381;19690063
6097	RORgamma	5290	PL3K	20582532;1669795
6097	RORgamma	3265	HRAS	15756272
6097	RORgamma	5594	MAPK1	19371409
6097	RORgamma	6195	RSK	22613809
6195	RSK	1387	CBP	12540838;15929978;19261810
6424	SFRP4	1385	CREB	12813463
6464	SHC	2932	GSK3B	19703312;2118395
6464	SHC	1387	CBP	19703312
6464	SHC	23411	SIRT1	22175016
23411	SIRT1	6198	p70S6K	20020036;20169165;20668706;18320031;20157535;21390332;22242130
23411	SIRT1	55294	CDC4	19364925
4089	SMAD4	1387	CBP	9679056;22204491;22294979;20852387;12097147;16959941
4089	SMAD4	8945	betaTRC	15855639;1686569
6925	TCF4	1385	CREB	19737418
6925	TCF4	2932	GSK3B	17239488
7008	TEF	1029	p16	18231594
7008	TEF	5594	MAPK1	11425867
7048	TGFBR2	5465	PPARalpha	22589741
7048	TGFBR2	23411	SIRT1	18453574
7124	TNFalpha	7124	TNFalpha	10652573;10983854;11396212;11811380;10653605;10985667;11397893;11812164;10653854;10988111;11812913;10654615;10992449;11399048;11813158;10657935;10993754;11399663;11813164;10663844;10996387;11402003;11820079;10999832;11404253;11820362;10664086;11001075;11404256;11822409;10666158;11001546;11404500;11824947;11001753;11406520;11831551;10669637;11002413;11407149;11831864;10669763;11005254;11407310;118…
7124	TNFalpha	7422	VEGF	8910439;9199336;9354686;9497911;9582615;9602864;9663484;9705358;9787233;19930612;20686695;20843378;14970860;18447576;22028672;19284554;10862790;11206831;19881969;11222376;11280761;11417746;12391106;12591233;21317446;12875990;14528323;21408222;14530616;15183452;15214039;21861931;15358037;22359672;15369791;8601593;10073954;15725247;10074920;10087426;16114990;10206716;16306083;10400817;16335867;1040…
7124	TNFalpha	7133	TNFR1	17205112;22074550;8996244;15485859;15661925;15852477;16081883;16125053;16325164;16505020;16540505;16988041;17274948;18294191;18434619;18795974;18823372;18825372;19904525;20564184;7535812;8060345;8125144;8683131;8690462;8974009;18990246;21886880;11324713;14552870;15371238;16328964;17913704;17917074;17980351;18205044;18418902;19541932;19628795;9143243;9931102;12646066;19126655;20101303;8386742;1008…
7124	TNFalpha	3725	c-Jun	11399048;10670587;11007940;10688670;11076936;10748079;10754326;10754482;10484327;10861080;11675405;10873159;10903323;10930293;11739517;10623427;15201277;1520341;12426318;14736953;12947019;12600818;1331059;12162440;12195699;15071361;12237295;1404666;16818792;16358608;15576670;16369914;16895791;16908592;16085347;16094077;16938121;15681165;15683721;16483936;15694363;15708369;16143885;16520344;153205…
7124	TNFalpha	3439	IFNalpha	10664086;11836673;11842305;11449369;11071372;11096458;11505050;11991671;11995406;12043158;10843759;11716533;11306890;10576377;11322949;10629662;12774392;15153468;15154324;12804640;12445524;15283983;12884871;15293510;12508677;12530117;12910313;12069392;12949243;12581487;12091360;1304740;1312844;12165091;1503080;12687259;1375667;1381403;15077162;1420600;15128840;16887967;16423039;15642227;16455104;…
7124	TNFalpha	207	RAC	15351728;18575316;10669636;11418646;11027549;11067939;11502212;11514583;11675379;10512759;11289152;10982546;12807996;12409308;14599555;14623898;12894513;12052830;12089369;12606779;12644590;12682234;12748063;15604274;16007156;16051251;15665513;16942488;15684417;16960890;16140562;15723721;16160917;15792609;16635535;15483224;16269668;16755653;16760261;16794257;17673311;19836430;18387509;19217919;192…
7124	TNFalpha	5595	MAPK3	15302887;15611271;15673293;15795323;15826936;15961886;16141211;16177323;16188954;16431125;16438946;16462022;17164398;17276429;17466955;17537727;17567466;17897957;18048358;18054895;18187448;18310456;18651635;18794379;18845389;18991294;19074677;19135439;19250698;19526544;19776225;19838780;20181658;20564184;20716763;7636214;10625622;10669634;10764814;11108246;11478736;11751152;11930247;12006175;1202…
7124	TNFalpha	5468	PPARgamma	10623855;10382590;10405788;11009565;11380325;11411343;12551754;12688513;12795455;14656714;15318101;15470065;15563986;16958658;16989870;17604368;17947702;17989144;18393970;18397855;19031802;19135440;19940035;9618269;11412039;11263774;11712393;11712406;10917568;10936415;12508950;15990085;16452198;15662020;15725700;16155367;16259478;15531761;16762982;16330064;20537761;18953853;18427822;19276231;1844…
7124	TNFalpha	2353	c-Fos	10446216;10757326;10858536;11641108;11769732;14978197;15113957;15180304;15713441;17622784;19051071;7702707;8783197;8852945;8997237;9111238;11834522;15201277;16358608;15322261;18854176;19908204;17928537;17957097;17424890;7523156;1905907;8319777;7935377;8923461;8660933;11564424;9884018;9468519;11689211;11282557;11446746;9848725;16864405;17007356;12966565;15881228;17467668;16569682;17929247;7617302;…
7124	TNFalpha	5594	MAPK1	11163183;11221891;12509925;14693700;17438336;17606294;18048358;18187448;19135439;8675207;9120304;11069065;11894041;12509805;14687721;14764603;15256371;15979653;18235211;20032197;11428868;11076936;11097748;11149911;12464556;14657869;12878172;12526087;14715628;14720501;14757120;14764095;14766231;12690113;12225945;16350852;16387287;16475830;15800027;15823554;16288471;17322278;18442799;19942804;18683…
7124	TNFalpha	581	BAX	10720949;11761011;13680276;14697501;15059028;16269520;17568197;17635674;17906102;18497705;18838114;18951565;19387806;19533807;21180129;11847111;11854168;11462023;11097743;11571294;10949027;11355877;12815459;14598185;15217753;15251463;12881706;14973428;12214154;16085058;16714211;15516208;17673311;19165229;18338637;18818545;19220664;18500555;18023359;17520191;17075980;9566690;9822163;18308862;18838…
7124	TNFalpha	960	CD24	11123292;12037402;11673554;10559228;12421945;12867430;12898248;12909589;14729358;12090473;12244074;12767055;15574511;16908592;15652352;15725890;15728736;16259720;15923644;19158483;1697984;17999917;18606251;8792802;8568260;8977272;9550421;9766501;9780156;11361220;11418640;12902466;18451609;18563844;16497973;16573652;8514850;7542295;7544692;19901064;19965872;10434040;18229566;10222064
7124	TNFalpha	5465	PPARalpha	11009565;15217635;16341933;19135440;9256257;11412039;11934839;10868951;11334412;12574149;12352144;16859815;16525884;17688793;17255125;19883121;20599735;17001213;21785974;19067734;10725472;11782473;10726969;20624298;16764943;18356826;15899263;17320860;12388208;17889625;17897854;16574297;19640904;20160413;21734263
7124	TNFalpha	3082	HGF	10979972;12468243;12859994;12488495;12127429;15992820;16006475;16501492;15781227;15888251;19002656;17967565;19386985;17990109;18234850;19692652;9057637;10678570;9367839;15576826;18222481;16336445;15123351;15163064;16885407;12445174;15504940;11519823;10485595;7691942;10222131
7124	TNFalpha	142	PARP1	20068062;18084321;20145242;18690833;11546645;11853095;10854232;11954828;10449410;15696577;15699164;12960163;18440222;16418768;12507583;8728022;18091984;20676365
7124	TNFalpha	5604	MEK	12736906;15972258;16288471;17704189;17971154;17054908;17575006;9665286;11527379;11546645;14654170;15302887;19026990;8933152;14566965;11043572
7124	TNFalpha	324	APC	12195699;15061350;16411386;16497622;7523500;20425054;18602073;8376784;14995995;10845910;10903607;11535575;9454848;22645700
7124	TNFalpha	196	AHR	11470802;15792794;18848820;17934341;19302817;18617548;15627257;17322371;17588258;1660630;19825525;20181658;17557910
7124	TNFalpha	1385	CREB	10728443;11988318;15242860;12606779;16879221;15753227;19339243;20100571;15857826;19922425;20303596;10211885;10383461
7124	TNFalpha	5578	PKC	10670587;11483407;10822170;10946303;17207890;17555806;20333651;8915489;12031982;15661932;19268427;15149857
7124	TNFalpha	2932	GSK3B	10894547;12065308;20056834;17992607;18027881;18261723;16802321;12900420;16243295;19180470;18786229
7124	TNFalpha	6416	JNKK	19026990;16457791;12426318;16802349;2016276;18182252;18712680;9006895;9890973;9343388;9379049
7124	TNFalpha	4214	MEKK1	7878028;9177222;11053415;11369754;12600818;18182252;9325311;9563508;9819420
7124	TNFalpha	1386	ATF-2 (CREB 2)	15231489;9006914;10657661;10954918;10521481;17056565;8816436;20018859
7124	TNFalpha	2033	p300	11505407;10903323;16365438;16469160;16288471;20333651;17158602
7124	TNFalpha	3265	HRAS	11284446;11313892;18314102;12101411;10222151;10225445;9837893
7124	TNFalpha	6198	p70S6K	14502240;19433583;19567381;19685010;10373483;17971516;11792123
7124	TNFalpha	1387	CBP	10593907;16365438;10760264;17317104;12403783;17447839
7124	TNFalpha	572	BAD	11287608;12748063;16755653;20939290;22090350
7124	TNFalpha	1029	p16	19321979;11836673;19124561;16638912
7124	TNFalpha	1499	Beta-catenin	16869729;18261723;17384665;17464333
7124	TNFalpha	4089	SMAD4	22455120;20404275;19385047;19836350
7124	TNFalpha	7515	XRCC1	1404666;20184792;9736430;9933797
7124	TNFalpha	2950	GSTP1	15013838;22655244;18194557
7124	TNFalpha	3845	KRAS	12759441;16916598;11694593
7124	TNFalpha	1380	CD21	10801347;9862364
7124	TNFalpha	2885	GRB2	14687710;1708111
7124	TNFalpha	4524	MTHFR	19846961;1882214
7124	TNFalpha	4841	NONO	18439917;1747875
7124	TNFalpha	5058	PAK	12089369;1929866
7124	TNFalpha	5337	PLD	11427526;170698
7124	TNFalpha	5898	RAL	10385659;9755059
7124	TNFalpha	7301	RON	22303451;2257412
7124	TNFalpha	8864	Per2	15361354;2037046
7124	TNFalpha	8945	betaTRC	10644755;1248299
7124	TNFalpha	23411	SIRT1	20606253;1999638
7124	TNFalpha	406	BMAL1	7963527
7124	TNFalpha	673	RAF	17210691
7124	TNFalpha	1407	CRY1	20042581
7124	TNFalpha	1628	DBP	17646651
7124	TNFalpha	2067	ERCC1	9703867
7124	TNFalpha	3482	IGF2R	17060099
7124	TNFalpha	4163	MCC1	16115476
7124	TNFalpha	4193	MDM2	21545224
7124	TNFalpha	4893	NRAS	12555061
7124	TNFalpha	5187	Per1	20370466
7124	TNFalpha	5290	PL3K	17369495
7124	TNFalpha	5335	PLC	16546723
7124	TNFalpha	6095	RORalpha	15662020
7124	TNFalpha	7048	TGFBR2	14500687
7124	TNFalpha	7298	TYMS	22139443
7124	TNFalpha	8399	PLA2G10	19947950
7124	TNFalpha	9575	CLOCK	17646651
7124	TNFalpha	10399	RACK1	11823507
7124	TNFalpha	79365	DEC2	20236182
7133	TNFR1	6095	RORalpha	21603229
7157	TP53	2033	p300	11782467;11854266;11967287;12068014;18983693;12164786;12471108;12499368;12501250;12609999;12724314;12750254;12773566;12947108;14555661;14612423;14614455;14732695;22355404;14992692;15108353;15123817;15156194;15171255;15186775;15220443;15254196;15295102;15337767;15522869;15154850;15851483;15965232;16024799;16046401;16291740;11250715;11879567;16469160;12049668;12223121;16611888;16636310;15557124;166…
7157	TP53	23411	SIRT1	19413317;19441904;19559674;19649206;19700324;19725468;19822477;19907922;19960022;20167603;20171273;20179424;20470934;20631301;20931131;21074897;21245319;21565980;21968188;22124156;22178470;22331558;22340598;15719057;17941976;18270565;19116652;19828042;20157588;20634564;20689156;20729567;20868483;21197471;21431325;21439373;21483036;21629433;21857907;21858169;21918615;21937766;21977315;22064828;121…
7157	TP53	142	PARP1	18091984;18847491;17081294;17459151;18213398;19672268;19828018;12188916;20017885;20196871;12473386;21304528;12677654;21345219;21418558;21504625;12898523;21738612;10331631;10331651;10557296;10597028;15142883;11376691;11461765;11781827;11850828;12355059;12358742;12640128;12951835;15953818;15875769;17428792;17470554;18569072;16077192;16082409;19228762;19585117;20145538;20154718;20464779;21315248;124…
7157	TP53	7124	TNFalpha	8166195;11973611;12165799;12392301;12397608;12795334;14654712;14761612;14965266;10229855;15093669;15131591;11129286;11132130;11164709;11834713;15263792;11865195;12189181;15474092;12516634;12553907;15681814;15705926;14612962;15823547;15561766;15908180;18796294;16051302;19902175;20190799;16469160;16483679;17013801;9843859;17075980;11391531;11561906;12947330;16978650;17701360;18598004;17283168;19136…
7157	TP53	1387	CBP	12223121;12473178;17962304;20464404;22389628;11782467;15184504;11818510;17054391;17697320;12609999;20729567;21623005;12947108;21851057;21887328;14614455;22253588;14720327;22442722;22606048;10318779;10833421;15156194;15171255;15186775;11850820;15522869;14759370;14769800;15476823;19057620;16098148;19220000;19357310;16291740;16426974;20961098;21220944;16611888;22666487;17156473;17172828;18612383;186…
7157	TP53	2932	GSK3B	22275880;22347166;19265551;22509096;19649288;19693275;20181016;21609428;16055726;21969835;17548347;18216173;18445683;18511935;17925015;12048243;12719720;14523002;14744935;15107622;15190077;15379854;15475000;16204075;11483158;17671694;19703312;17876055;18947885;19188159;20432447;20513428
7157	TP53	1385	CREB	20199942;20670382;21693013;21912508;21886605;22125511;22347425;22096592;12958156;15967108;15632413;17054391;18544606;19015127;19440517;20085646;20132553;18635357;21172930;19646678;21829721;19930465;19956847;21994758;21295542;10848610;9030974;9822623;11782425
7157	TP53	196	AHR	11921194;21386911;10376765;11096091;15843497;17925458;20367496;14979919;16982703;15050415;21362431;21781900;19331196;20299546;20541790;20610613;22254019;22550588;11191113
7157	TP53	5468	PPARgamma	11068018;19168033;12829999;14522919;15835749;15961301;19091957;19226370;16319070;16374068;16887883;17956628;18334025;17487454;17532542;17651710;18789822;18852146
7157	TP53	3439	IFNalpha	15580300;15941683;15979856;16289694;16436670;16060964;17099286;17275163;9053838;9056677;9111194;11278370;11716533
7157	TP53	8864	Per2	20050373;20353609;20539819;22166120;22208286;21186050
7157	TP53	6097	RORgamma	10430629;16452501;16453012;21896779;21212465
7157	TP53	1407	CRY1	19926479;20353609;21566258;21628572
7157	TP53	5562	AMPK	18056705;21149896;18729810;19930465
7157	TP53	1457	CK2	19855935;20621841;21968188
7157	TP53	7008	TEF	21347262;19219069;17057225
7157	TP53	10399	RACK1	20046837;12761493;18572152
7157	TP53	406	BMAL1	19277210;203536
7157	TP53	5465	PPARalpha	17532542;2084086
7157	TP53	8945	betaTRC	18372914;1919698
7157	TP53	79365	DEC2	19584293;200066
7157	TP53	1408	CRY2	21566258
7157	TP53	1453	CSNK1D	16027726
7157	TP53	1454	CSNK1E	11103931
7157	TP53	4841	NONO	21459849
7157	TP53	5187	Per1	18334030
7157	TP53	8553	DEC1	18556654
7298	TYMS	406	BMAL1	19662092;1968811
7298	TYMS	3439	IFNalpha	17214322;1769972
7298	TYMS	2033	p300	19964518
7422	VEGF	5465	PPARalpha	19133145;19997558;21398643;15219238;18288289;18334025;19043612;20594338;20659319;21437130;18288287;18464916;18615182;21276212;21808710;22470382;16764691;18617751;11980898;12054675;15828227;16343055;19209706;20221637;20824502;21699747;22205725
7422	VEGF	5468	PPARgamma	19603096;15670761;15705899;16753211;10814503;10873632;18599600;11304473;19152448;19928818;20634487;10892878;17320065;15782399;16400517;18810647;19763043;21803748
7422	VEGF	1385	CREB	21943225;22113448;20805990;17464208;11335727;19965691;20067582;22049513;11693260;19357264;15949808;17189401;17310988;20032081;20715116
7422	VEGF	3439	IFNalpha	19821965;19058305;12644537;15374728;15477724;15770730;16723453;18606657;18771339;19129670;20469994
7422	VEGF	1387	CBP	12528178;21347390;15735682;21670961
7422	VEGF	2932	GSK3B	21283602;1619835
7422	VEGF	8553	DEC1	21829689;1708509
7422	VEGF	10399	RACK1	22172637;2121227
7422	VEGF	23411	SIRT1	21905824;2190938
7422	VEGF	3131	HLF	18221535
7422	VEGF	6097	RORgamma	12032158
7422	VEGF	79365	DEC2	18233956
7471	WNT	2932	GSK3B	11713593;9647782
7471	WNT	5468	PPARgamma	12954078
7471	WNT	23411	SIRT1	22457788
7515	XRCC1	3439	IFNalpha	19829827;10412941;15082204;15663688;16011307;20640575;8653314;9317170
7515	XRCC1	2932	GSK3B	20459685
7515	XRCC1	23411	SIRT1	19934257

## Sheet: cancer<->discriminative
Gene Entrez ID	Symbol (interacting partner 1)	Gene Entrez ID	Symbol (interacting partner 2)	PubMed ID
324	APC	5308	PITX2	22645652;9556553
324	APC	6678	SPARC	17299058
1386	ATF-2 (CREB 2)	11030	RBPMS	21203491
8312	Axin	5308	PITX2	10330403;22509369;22645652;16868183;9556553
8312	Axin	4131	MAP1B	14734535
581	BAX	1508	CTSB	21364585;2106083
581	BAX	6331	SCN5A	17057616
581	BAX	6678	SPARC	21685937
1499	Beta-catenin	5308	PITX2	15728254;12464179;17785445;20960542
1499	Beta-catenin	5467	PPARD	11087869;15480419;16309164;19197156
1499	Beta-catenin	6678	SPARC	18990699
1499	Beta-catenin	10664	CTCF	19956686
1499	Beta-catenin	23492	CBX7	22325148
827	CAPN6	5595	MAPK3	21681744
960	CD24	11030	RBPMS	11402070;21283563;2474557;10512851;1693939;17324121;19004834;1967267;21594498;2198963;2233756;2471973;2473804;2646376;2647304;2681416;7509669;7513749;7590860;7682335;8379348;8495972
960	CD24	8692	HYAL2	17170110;21743962;17177600;16024615;19783662
960	CD24	3169	FOXA1	19582160;1751903
960	CD24	6678	SPARC	19082484;1960439
960	CD24	1508	CTSB	18560564
960	CD24	5308	PITX2	9506538
960	CD24	6331	SCN5A	20565761
960	CD24	8050	PDHX	21194677
960	CD24	10656	KHDRBS3	11118435
960	CD24	10664	CTCF	22455468
2353	c-Fos	23541	SEC14L2	15240348;1562056
2353	c-Fos	4131	MAP1B	11395167
2353	c-Fos	5308	PITX2	21167036
2353	c-Fos	5467	PPARD	21526160
2353	c-Fos	6678	SPARC	21364643
2353	c-Fos	10664	CTCF	21811232
3725	c-Jun	64326	RFWD2	22649780;17968316;18295447;11777925;21403396
3725	c-Jun	3169	FOXA1	17542648;21167036;21179027;21358819
3725	c-Jun	6678	SPARC	15318932;12370830;15034927;7988564
3725	c-Jun	1508	CTSB	9548715;8157683
3725	c-Jun	3460	IFNGR2	12904255;1513274
3725	c-Jun	5467	PPARD	18625220;1547049
3725	c-Jun	5308	PITX2	19172185
3725	c-Jun	10664	CTCF	21358819
10664	CTCF	1029	p16	22168535;19450526;20051228
10664	CTCF	581	BAX	20119526
10664	CTCF	4089	SMAD4	20427289
1508	CTSB	3265	HRAS	10880723;14965444;8207069;8513441;21584614
1508	CTSB	5595	MAPK3	15896466;1733247
1508	CTSB	2932	GSK3B	19188482
3169	FOXA1	2353	c-Fos	21167036;21179027;22577344
3169	FOXA1	2305	FORKHEAD box M1	19074951;7862129
3169	FOXA1	4089	SMAD4	22438871
3169	FOXA1	5594	MAPK1	18227117
3169	FOXA1	7471	WNT	20565980
2885	GRB2	1508	CTSB	21347260
2885	GRB2	5467	PPARD	21494430
2950	GSTP1	5308	PITX2	21116117
3082	HGF	5467	PPARD	17511960;1571362
3082	HGF	1508	CTSB	11177576
3482	IGF2R	1508	CTSB	17507477;15682222;21081800
3482	IGF2R	6331	SCN5A	19281854
3482	IGF2R	10664	CTCF	18604514
4017	LOXL2	2932	GSK3B	19923321
4131	MAP1B	2932	GSK3B	22110721;22131966;10504342;12093158;9570753;22654911;11739659;14622124;15731007;15737742;20408908;20656462
4193	MDM2	64326	RFWD2	20624280;21138557;15103385;17280619;20157532;19837670
4193	MDM2	6626	SNRPA	10222137
4193	MDM2	6678	SPARC	21685937
4233	MET	5308	PITX2	21318263
4233	MET	6678	SPARC	9626453
4524	MTHFR	6331	SCN5A	17625006;17053001;21507721
4524	MTHFR	5467	PPARD	22606049
1029	p16	23492	CBX7	19636380;21047797;21060834;21915889;22226354;14647293;15897876;20541999;19156217;20157525;20723236;17374722
1029	p16	64326	RFWD2	19753100;1177792
5308	PITX2	3265	HRAS	19319189
5308	PITX2	6198	p70S6K	22253691
5290	PL3K	1508	CTSB	20833970
5467	PPARD	324	APC	12489852;18528523;15048110;15480419;16141240;17148604
5467	PPARD	5578	PKC	15632134
5467	PPARD	5594	MAPK1	10969080
5467	PPARD	5595	MAPK3	18337495
207	RAC	5467	PPARD	16061473;18390835;18566335;19906781;12419217;12943711;14748722;15380519;15713628;15944338;16581799
207	RAC	6678	SPARC	22480225;22567126;15469933;17213807;17325741;20061390;21685937;19604397;20472716
207	RAC	827	CAPN6	21681744;2125564
207	RAC	1508	CTSB	21060833;2202256
207	RAC	5308	PITX2	21044322
207	RAC	8692	HYAL2	12676986
207	RAC	10810	WASF3	16190876
207	RAC	23326	USP22	21928107
207	RAC	23541	SEC14L2	16981993
7301	RON	10664	CTCF	19918365;19956589;21912677;22606223
7301	RON	1508	CTSB	21264221;2198054
6331	SCN5A	4089	SMAD4	17099224;18923419;20147459;20427289;20974850;21724602
6331	SCN5A	324	APC	16202169
6331	SCN5A	1029	p16	16314307
6331	SCN5A	2932	GSK3B	22204556
6331	SCN5A	5578	PKC	21076409
6331	SCN5A	5595	MAPK3	22204556
23541	SEC14L2	1029	p16	12124774;1558981
23541	SEC14L2	7515	XRCC1	10964337
6464	SHC	6678	SPARC	20472716
4089	SMAD4	11030	RBPMS	17099224
6678	SPARC	2260	FGFR1	19920824;14505356;21708981
6678	SPARC	5594	MAPK1	17325741;1960439
6678	SPARC	5595	MAPK3	17325741;2008734
6678	SPARC	4089	SMAD4	15188399
6678	SPARC	7515	XRCC1	21922274
8869	ST3GAL5	207	RAC	18171481
8869	ST3GAL5	5595	MAPK3	19653909
6904	TBCD	1029	p16	20384997
7048	TGFBR2	5308	PITX2	16403239
7124	TNFalpha	5467	PPARD	16115476;17283884;17988538;18037904;19951549;12943711;18622026;19389799;8923470
7124	TNFalpha	1508	CTSB	18782536;20030092;19775255;21897848;12437111;16012953;18566436
7124	TNFalpha	6678	SPARC	19136283
7124	TNFalpha	23541	SEC14L2	7618260
7133	TNFR1	3169	FOXA1	17519035
7157	TP53	64326	RFWD2	16641901;20624280;21138557;22649780;15103385;15492238;17280619;20157532;15861129;17967869;20959491;21403396
7157	TP53	10664	CTCF	17962299;20459624;21079786;21602888;21663659;21829689;22277129;20101205;20478995;22208852
7157	TP53	23541	SEC14L2	12064467;12102128;15875733;20716415;9815649;9815725;9826884
7157	TP53	1508	CTSB	11737886;19563663;20613958;10210109;19943316;20833970
7157	TP53	3169	FOXA1	18227117;21785139;22383394;19866472
7157	TP53	1108	CHD4	21219611;20805320;22289628
7157	TP53	6678	SPARC	21685937;20177825;20955243
7157	TP53	6331	SCN5A	17007666;1943261
7157	TP53	23326	USP22	22649782;2254245
7157	TP53	4131	MAP1B	18656471
7157	TP53	5308	PITX2	20085646
7157	TP53	5467	PPARD	7819056
7157	TP53	6626	SNRPA	10222137
7157	TP53	23492	CBX7	15897876
7298	TYMS	23541	SEC14L2	11300331;802861
23326	USP22	1029	p16	21039844;219281
7422	VEGF	6678	SPARC	19809893;20087345;20565704;20805979;21176175;21616972;21918608;22246794;10985890;11554745;17560152;21725199;9792673;17022822;19798596;11896995;12885781;15795937;16314484;17951402;18089720;18350569;18758911;20209964
7422	VEGF	6331	SCN5A	10698037;10831558;11571674;15302276;15374700;16647384;18295763;18449636;19330612;20697141;21067720;9797093;9806563
7422	VEGF	1508	CTSB	11737886;11185708;16095117;22384200;17085958;20818432
7422	VEGF	5467	PPARD	11587608;17374999;17148604;19436036
7422	VEGF	10664	CTCF	22414750;2189675
7422	VEGF	23541	SEC14L2	11300331;2071641
7422	VEGF	3460	IFNGR2	18494554
7422	VEGF	5308	PITX2	21379568
7422	VEGF	8496	PPFIBP1	21931866
7422	VEGF	10656	KHDRBS3	15901763

## Sheet: clock<->discriminative
Gene Entrez ID	Symbol (interacting partner 1)	Gene Entrez ID	Symbol (interacting partner 2)	PubMed ID
406	BMAL1	3169	FOXA1	7626113
56938	BMAL2	1108	CHD4	20394435
9575	CLOCK	23541	SEC14L2	19129230
1385	CREB	3169	FOXA1	19828020;21900400;22577344
1385	CREB	1508	CTSB	21060833;1772461
1385	CREB	5308	PITX2	19523204;1090537
1385	CREB	10664	CTCF	21248773;1928501
10664	CTCF	1387	CBP	21203516;2160996
10664	CTCF	23411	SIRT1	19961617;2082841
10664	CTCF	3131	HLF	17267411
1508	CTSB	2932	GSK3B	19188482
1508	CTSB	23411	SIRT1	21305533
3169	FOXA1	5468	PPARgamma	19129217;1868826
3169	FOXA1	1387	CBP	19183483
3169	FOXA1	5465	PPARalpha	19129217
3169	FOXA1	6095	RORalpha	21167036
3169	FOXA1	6097	RORgamma	19129217
3439	IFNalpha	200316	APOBEC3F	17417686
3460	IFNGR2	1387	CBP	10085149
4017	LOXL2	2932	GSK3B	19923321
4131	MAP1B	2932	GSK3B	22110721;22131966;10504342;12093158;9570753;22654911;11739659;14622124;15731007;15737742;20408908;20656462
2033	p300	10664	CTCF	17708682;22086951;22455468
2033	p300	3169	FOXA1	19074951;1918348
2033	p300	5308	PITX2	20566713;1845815
2033	p300	5467	PPARD	17194214
142	PARP1	10664	CTCF	19568426;20725763;21663659;21985173;19262751;19961617;21059229;21247880;20038529;18539602
142	PARP1	1108	CHD4	20693977;22331189;21362551
142	PARP1	1508	CTSB	22574158;21176168;9425163
142	PARP1	6626	SNRPA	9922454
5187	Per1	8869	ST3GAL5	15061693
5187	Per1	10664	CTCF	21787851
5308	PITX2	1387	CBP	20566713
5308	PITX2	6095	RORalpha	21167036
5465	PPARalpha	3174	HNF4G	19129217
5465	PPARalpha	5308	PITX2	20707909
5467	PPARD	5465	PPARalpha	19943979;21306609;10037770;10509805;10675550;10818235;11069900;11089532;11108658;11284737;11867749;12482853;12782154;12862494;14525954;14684157;14701665;15068509;15102088;15470497;16021179;16083348;16141240;16556736;16574099;16857752;16985257;17243659;17275789;17451173;17466944;17893232;18037994;18323470;19577614;19577662;19595695;19805517;19920214;20009009;20026355;20148352;20378851;8608944;1930…
5467	PPARD	5468	PPARgamma	16135695;18288282;18358079;18551185;18657264;19129217;19640296;19883503;21247506;21283829;10769044;10833422;10861801;11060349;11172467;11847022;12022867;12489852;12667383;12776927;12878168;12963727;14625208;15030328;15128052;15156115;15491415;15811118;15821150;15979543;16038868;16091736;16115476;16141797;16187688;16227625;16239592;16288226;16326050;16474974;16511590;16640656;16652134;16804087;171…
5467	PPARD	23411	SIRT1	18438697;2016039
5467	PPARD	6097	RORgamma	19129217
5468	PPARgamma	3174	HNF4G	19129217;198835
5468	PPARgamma	6678	SPARC	19949837
10399	RACK1	6678	SPARC	22355776
9975	REV-ERBbeta	6678	SPARC	21818335
6097	RORgamma	3174	HNF4G	19129217
6097	RORgamma	6331	SCN5A	21299886
6097	RORgamma	6678	SPARC	22308039
6331	SCN5A	2932	GSK3B	22204556
6626	SNRPA	3439	IFNalpha	14651780
6626	SNRPA	4841	NONO	17507659
6678	SPARC	6095	RORalpha	21818335
8869	ST3GAL5	1385	CREB	15385432
7124	TNFalpha	5467	PPARD	16115476;17283884;17988538;18037904;19951549;12943711;18622026;19389799;8923470
7124	TNFalpha	1508	CTSB	19775255;21897848;12437111;16012953;18566436;18782536;20030092
7124	TNFalpha	6678	SPARC	19136283
7124	TNFalpha	23541	SEC14L2	7618260
23326	USP22	23411	SIRT1	22542455
